# Supplementary material for: The Effect of Reduced Dietary Protein on Adipose Tissue in Local Krškopolje Pigs
Source: Int J Mol Sci. 2025 May 7;26(9):4440. doi: 10.3390/ijms26094440 (PMC12072434; doi:10.3390/ijms26094440)
Supplement: Supplementary file 1 [file ijms-26-04440-s001.zip]

Archive with 8 entries (8 files):
- Supplementary_file_S5_Indoor_LPvsHP.xlsx
- Supplementary_file_S6_GO_Indoor_LPvsHP.xlsx
- Supplementary_file_S7_nCounter_expression_assay.xlsx
- Supplementary_file_S8_nCounter_probe_sequences.xlsx
- Supplementary_file_S1_General_RNA_seq_mapping_stat.xls
- Supplementary_file_S2_Outdoor_LPvsHP.xlsx
- Supplementary_file_S3_GO_Outdoor_LPvsHP.xlsx
- Supplementary_file_S4_KEGG_Outdoor_LPvsHP.xlsx
