# Supplementary material for: The Effect of Reduced Dietary Protein on Adipose Tissue in Local Krškopolje Pigs
Source: Int J Mol Sci. 2025 May 7;26(9):4440. doi: 10.3390/ijms26094440 (PMC12072434; doi:10.3390/ijms26094440)
Supplement: Supplementary file 1 [file ijms-26-04440-s001.zip › Supplementary_file_S5_Indoor_LPvsHP.xlsx]

## Sheet: Significant-DEGs
Supplementary file S5: Significant differentially expressed genes of the subcutaneous adipose tissue of Krškopolje pigs reared in the indoor system receiving low protein compared to control high protein diet
ID	log2FoldChange	pvalue	padj
gene-ADAM7	1.91597	0.000110415	0.0146277
gene-AMBN	-1.09511	4.5012e-05	0.00865252
gene-AMPD3	-1.00868	6.01133e-05	0.0104584
gene-ATP6V0D2	-1.63668	0.000209959	0.022146
gene-BASP1	-1.01469	2.02695e-05	0.00530968
gene-C12H17orf98	1.11078	0.00066488	0.0434314
gene-C1QL2	-1.74522	0.000160304	0.0181824
gene-C3H16orf54	-1.00863	0.000512527	0.0373896
gene-CASS4	-1.07466	9.9166e-05	0.0140358
gene-CLEC7A	-2.14176	7.67212e-08	7.05835e-05
gene-CPM	-1.15002	8.52962e-06	0.00294272
gene-CSF3R	-1.36406	0.000111325	0.0146313
gene-DNAJB1	1.03665	8.20474e-17	6.79353e-13
gene-FBXL16	1.00781	5.85241e-08	6.05724e-05
gene-GPNMB	-1.04616	9.52383e-06	0.00315429
gene-HSP70.2	2.05073	1.47962e-42	2.45024e-38
gene-HSPA6	2.38132	2.49864e-08	3.76159e-05
gene-ITGAX	-1.20098	5.58203e-06	0.00214973
gene-KIAA1211L	-1.15382	0.000681455	0.0441859
gene-LOC100152848	1.18081	5.1966e-05	0.00925331
gene-LOC100514951	-1.03983	8.60945e-05	0.0126407
gene-LOC100520753	-1.50312	0.000198506	0.0213459
gene-LOC100523870	1.22777	0.000480006	0.0358151
gene-LOC102157965	2.42407	0.000413006	0.0328816
gene-LOC102162338	1.62058	1.92968e-16	1.06518e-12
gene-LOC102162728	1.13189	0.00038921	0.0317503
gene-LOC102167838	1.92501	0.000343216	0.0291055
gene-LOC106505374	1.88294	0.000664474	0.0434314
gene-LOC106507918	1.15944	0.000181305	0.0198835
gene-LOC110255966	1.14271	6.6699e-05	0.0108288
gene-LOC110256459	1.03754	4.86183e-05	0.00875129
gene-LOC110256460	1.33615	3.28487e-07	0.000247261
gene-LOC110257272	1.06079	0.000402248	0.032301
gene-LOC110260622	-1.17478	4.54903e-05	0.00865252
gene-LOC110261142	1.11327	0.000105261	0.0141718
gene-LSMEM1	1.82613	0.000448675	0.0345584
gene-MMP9	-1.91908	0.000301034	0.027093
gene-MSR1	-1.13961	7.2654e-06	0.0025667
gene-MYCL	-1.18065	1.54629e-05	0.00449239
gene-NFAM1	-1.06044	0.000134287	0.0161376
gene-NR2E3	1.12225	4.92554e-06	0.00209146
gene-PADI2	-1.2719	1.51587e-05	0.00449239
gene-PAH	2.49916	3.87651e-06	0.00183211
gene-RIMS1	-1.2071	0.000128146	0.0158366
gene-RPRM	1.85561	0.000362535	0.0301687
gene-RTL9	-1.40675	0.000738823	0.0460753
gene-SCIN	-1.51327	2.96688e-08	4.09429e-05
gene-SLC11A1	-1.50015	0.000225551	0.0231996
gene-SLC27A5	1.35228	0.000248224	0.0240385
gene-SPPL2C	1.64874	0.000272496	0.0253513
gene-ST14	-1.12151	0.000167502	0.0188696
gene-TACR1	1.41534	0.000717306	0.0451657
gene-TAS2R40	1.38074	1.65903e-07	0.000130826
gene-TLR8	-1.05841	2.85279e-05	0.00646889
gene-TMEM210	1.43715	0.000186925	0.0202651
gene-TREH	-1.47574	5.45768e-08	6.05724e-05
gene-TREM2	-1.22588	2.43185e-05	0.00575306
gene-UROC1	-1.19765	0.000623688	0.042735
