# Supplementary material for: The Effect of Reduced Dietary Protein on Adipose Tissue in Local Krškopolje Pigs
Source: Int J Mol Sci. 2025 May 7;26(9):4440. doi: 10.3390/ijms26094440 (PMC12072434; doi:10.3390/ijms26094440)
Supplement: Supplementary file 1 [file ijms-26-04440-s001.zip › Supplementary_file_S6_GO_Indoor_LPvsHP.xlsx]

## Sheet: gene_ontology_BP_IndoorLPvsHP
Supplementary file S6: Gene ontology enrichment analysis of differentially expressed genes detected in the subcutaneous adipose tissue of Krškopolje pigs receiving low protein compared to control high protein diet (indoor system)
ONTOLOGY	ID	Description	GeneRatio	BgRatio	RichFactor	FoldEnrichment	zScore	pvalue	p.adjust	qvalue	geneID	Count
BP	GO:0051085	chaperone cofactor-dependent protein refolding	3/20	16/7920	0.1875	74.25	14.7564	7.55325e-06	0.00171689	0.00154712	DNAJB1/HSP70.2/HSPA6	3
BP	GO:0051084	'de novo' post-translational protein folding	3/20	17/7920	0.176471	69.8824	14.3045	9.15703e-06	0.00171689	0.00154712	DNAJB1/HSP70.2/HSPA6	3
BP	GO:0006458	'de novo' protein folding	3/20	19/7920	0.157895	62.5263	13.5093	1.30068e-05	0.00171689	0.00154712	DNAJB1/HSP70.2/HSPA6	3
BP	GO:0061077	chaperone-mediated protein folding	3/20	29/7920	0.103448	40.9655	10.8481	4.82632e-05	0.00477805	0.00430558	DNAJB1/HSP70.2/HSPA6	3
MF	GO:0044183	protein folding chaperone	3/21	37/7988	0.0810811	30.8417	9.34045	0.000114893	0.00780002	0.00554212	DNAJB1/HSP70.2/HSPA6	3
MF	GO:0031072	heat shock protein binding	3/21	46/7988	0.0652174	24.8075	8.31344	0.000221072	0.00780002	0.00554212	DNAJB1/HSP70.2/HSPA6	3
MF	GO:0038187	pattern recognition receptor activity	2/21	10/7988	0.2	76.0762	12.1958	0.000292501	0.00780002	0.00554212	CLEC7A/TLR8	2
