# Supplementary material for: The Effect of Reduced Dietary Protein on Adipose Tissue in Local Krškopolje Pigs
Source: Int J Mol Sci. 2025 May 7;26(9):4440. doi: 10.3390/ijms26094440 (PMC12072434; doi:10.3390/ijms26094440)
Supplement: Supplementary file 1 [file ijms-26-04440-s001.zip › Supplementary_file_S7_nCounter_expression_assay.xlsx]

## Sheet: Outdoor_LPvsHP_log2
Supplementary file S7: Candidate gene expression analysis and RNA-seq validation using Nanostring nCounter gene expression assay in the subcutaneous adipose tissue of Krškopolje pigs - low protein versus control high protein diet in the outdoor and indoor rearing systems
Outdoor system - low protein versus control high protein diet
Probe_name	Accession	Log2FC	P-value	Lower_CI	Upper_CI	% of samples above the threshold	Detection with RNA-seq
LPL	NM_214286.1	0.53	5.017e-05	1.25	0.75
THRSP	NM_001244376.1	1.31	5.423e-05	1.7	1.85		yes
AACS	XM_021072487.1	1.29	6.551e-05	1.69	1.83		yes
ECHDC1	XM_003121214.6	1.28	0.00013362	1.63	1.85		yes
FASN	NM_001099930.1	1.08	0.00021265	1.51	1.56		yes
ACACA	NM_001114269.1	1.17	0.00026924	1.53	1.73		yes
PFKFB1	NM_001143721.1	1.09	0.00033677	1.47	1.62		yes
ACLY	NM_001257276.1	1.8	0.00132589	1.73	2.82		yes
G6PD	XM_003360515.5	0.7	0.00159181	1.23	1.1
SCD	NM_213781.1	0.84	0.00327699	1.25	1.36
ELOVL6	XM_021100705.1	0.75	0.00332286	1.22	1.21
ME1	XM_001924333.5	1.08	0.00333087	1.32	1.76
FABP7	NM_001025229.1	1.22	0.00843059	1.27	2.09
PON1	NM_001097515.2	1.06	0.00984438	1.22	1.84		yes
SREBF1	NM_214157.1	0.55	0.0130807	1.1	0.97
NR4A3	XM_013993694.2	-0.69	0.0152958	0.43	-0.15		yes
MPV17L	XM_021086176.1	0.41	0.0161499	1.06	0.73		yes
LEP	NM_213840.1	0.49	0.0325204	1.03	0.94
MSR1	NM_001243874.1	-0.65	0.0403214	0.41	-0.03
SLC11A1	NM_213821.2	-0.67	0.0426249	0.4	-0.02
PCK1	NM_001123158.1	-0.94	0.0566213	0.27	0.03
PPARG	NM_214379.1	-0.18	0.0999134	0.76	0.04
CEBPA	XM_003127015.3	0.1	0.116565	0.98	0.24
LIPE	NM_214315.3	-0.08	0.624412	0.76	0.25
MMP9	NM_001038004.1	0.13	0.698551	0.68	0.82
CSF3R	XM_021095950.1	0.07	0.713919	0.8	0.45
TREH	XM_021062945.1	-0.06	0.862466	0.59	0.64
HSP70.2	NM_213766.1	-0.02	0.900986	0.8	0.28
TREM2	NM_001256777.1	-0.01	0.911012	0.85	0.22
FABP4	NM_001002817.1	-0.01	0.930101	0.85	0.21
PNPLA2	NM_001098605.1	0	0.998464	0.87	0.2
ACSM5	XM_005662101.3	0.86	0.00740413	1.19	1.46	8.3% of samples above the threshold	yes
MOGAT2	NM_001167651.1	0.56	0.0402765	1.02	1.09	0% of samples above the threshold	yes
PAH	XM_021092656.1	0.56	0.0402765	1.02	1.09	0% of samples above the threshold
SLC27A5	XM_021097372.1	0.56	0.0402765	1.02	1.09	0% of samples above the threshold
TAS2R40	XM_013990765.2	0.56	0.0402765	1.02	1.09	0% of samples above the threshold
TRPV4	NM_001130729.1	0.56	0.0402765	1.02	1.09	0% of samples above the threshold
XDH	NM_001285974.1	0.56	0.0402765	1.02	1.09	0% of samples above the threshold	yes
LEPR	NM_001024587.1	0.51	0.0535841	0.99	1.04	4.2% of samples above the threshold
HSPA6	NM_001123127.1	0.41	0.0640453	0.98	0.86	20.8% of samples above the threshold
CLEC7A	NM_001145866.1	0.42	0.0664746	0.98	0.86	12.5% of samples above the threshold
ATP6V0D2	XM_003125581.4	0.4	0.0846543	0.96	0.87	8.3% of samples above the threshold
ADAM7	XM_021074374.1	0.2	0.198516	0.92	0.52	33.3% of samples above the threshold
Indoor system - low protein versus control high protein diet
Probe_name	Accession	Log2FC	P-value	Lower_CI	Upper_CI	% of samples above the threshold	RNA_seq
HSP70.2	NM_213766.1	1.34	0.00200621	1.5	2.1		yes
HSPA6	NM_001123127.1	1.02	0.0163848	1.16	1.83
MSR1	NM_001243874.1	-0.6	0.0181602	0.47	-0.11		yes
SLC11A1	NM_213821.2	-0.97	0.0188446	0.29	-0.18		yes
TREH	XM_021062945.1	-0.85	0.0316409	0.33	-0.08		yes
PPARG	NM_214379.1	0.32	0.0436533	1.01	0.64
ME1	XM_001924333.5	0.64	0.056299	0.99	1.31
ELOVL6	XM_021100705.1	0.49	0.0593178	0.99	1.01
ACACA	NM_001114269.1	0.62	0.0773089	0.95	1.32
THRSP	NM_001244376.1	0.4	0.091018	0.95	0.86
ACLY	NM_001257276.1	0.84	0.097395	0.89	1.84
FABP4	NM_001002817.1	-0.13	0.13472	0.81	0.05
ECHDC1	XM_003121214.6	0.53	0.149296	0.87	1.28
LIPE	NM_214315.3	-0.15	0.175726	0.78	0.07
SREBF1	NM_214157.1	0.24	0.19182	0.91	0.62
MMP9	NM_001038004.1	-0.49	0.247222	0.39	0.38		yes
PCK1	NM_001123158.1	-0.67	0.248373	0.28	0.5
CSF3R	XM_021095950.1	-0.38	0.251681	0.49	0.29		yes
SCD	NM_213781.1	0.53	0.254168	0.75	1.47
FASN	NM_001099930.1	0.51	0.285193	0.73	1.49
ADAM7	XM_021074374.1	0.19	0.286284	0.89	0.54		yes
PFKFB1	NM_001143721.1	0.3	0.384644	0.76	1
PON1	NM_001097515.2	0.24	0.396626	0.79	0.83
LPL	NM_214286.1	0.13	0.396809	0.88	0.44
PNPLA2	NM_001098605.1	-0.1	0.397583	0.79	0.14
AACS	XM_021072487.1	0.21	0.467905	0.77	0.79
LEP	NM_213840.1	-0.21	0.513862	0.55	0.45
NR4A3	XM_013993694.2	0.18	0.58227	0.71	0.85
G6PD	XM_003360515.5	0.13	0.591243	0.77	0.64
LEPR	NM_001024587.1	0.2	0.695415	0.55	1.27
CEBPA	XM_003127015.3	-0.04	0.706628	0.85	0.16
MPV17L	XM_021086176.1	0.04	0.74349	0.85	0.31
ACSM5	XM_005662101.3	0.13	0.815055	0.48	1.32
TREM2	NM_001256777.1	0.02	0.859254	0.84	0.31		yes
MOGAT2	NM_001167651.1	0.41	0.295277	0.77	1.21	0% of samples above the threshold
TAS2R40	XM_013990765.2	0.41	0.295277	0.77	1.21	0% of samples above the threshold	yes
TRPV4	NM_001130729.1	0.41	0.295277	0.77	1.21	0% of samples above the threshold
XDH	NM_001285974.1	0.41	0.295277	0.77	1.21	0% of samples above the threshold
FABP7	NM_001025229.1	1.02	0.0303896	1.08	1.94	37.5% of samples above the threshold
PAH	XM_021092656.1	0.68	0.0885245	0.92	1.48	25% of samples above the threshold	yes
SLC27A5	XM_021097372.1	0.39	0.255744	0.81	1.09	8.3% of samples above the threshold	yes
ATP6V0D2	XM_003125581.4	0.26	0.457509	0.73	0.98	12.5% of samples above the threshold	yes
CLEC7A	NM_001145866.1	0.1	0.771207	0.66	0.8	16.7% of samples above the threshold	yes
