# Supplementary material for: The Effect of Reduced Dietary Protein on Adipose Tissue in Local Krškopolje Pigs
Source: Int J Mol Sci. 2025 May 7;26(9):4440. doi: 10.3390/ijms26094440 (PMC12072434; doi:10.3390/ijms26094440)
Supplement: Supplementary file 1 [file ijms-26-04440-s001.zip › Supplementary_file_S8_nCounter_probe_sequences.xlsx]

## Sheet: List1
Supplementary file S8: Oligonucleotide probes for candidate gene expression analysis and validation of RNA-sequencing data using NanoString nCounter
Full gene name	Gene symbol	Accession	Metabolic function or RNA-sequencing validation	Detection with nCounter	Probe A Tm	Probe B Tm	Probe A sequence	Probe B sequence
Beta-2-microglobulin	B2M	NM_213978.1	Housekeeping gene		85	82	AAAGACCAGTCCTTGCTGAAAGACAGGTCTGACTGCTCCGCGTTCATCTTCCTCAAGACCTAAGCGACAGCGTGACCTTGTTTCA	CGAAAGCCATGACCTCCGATCACTCTATACTGATCCACAGCGTTAGGAGTGAACTCAGTGTGGACCAGAAGGTAG
Glyceraldehyde 3-phosphate dehydrogenase	GAPDH	NM_001206359.1	Housekeeping gene		83	85	GTCGTACCAGGAAATGAGCTTGACGAAGTGGTCGTTGAGGGCAATGCCAGCATCCTCTTCTTTTCTTGGTGTTGAGAAGATGCTC	CGAAAGCCATGACCTCCGATCACTCGACCATGAGGTCCACCACCCTGTTGCTGTAGCCAAATTCATT
Peptidylprolyl isomerase A	PPIA	NM_214353.1	Housekeeping gene		85	81	AGCAGGAACCTTTATAACCAAATCCTTTCTCCCCAGTGCTCAGAGCACGGCACAATTCTGCGGGTTAGCAGGAAGGTTAGGGAAC	CGAAAGCCATGACCTCCGATCACTCGCGTGTGAAGTCACCACCCTGGCACATAAATCCTGGAATTATTCTGTGAA
DNA topoisomerase 2-beta	TOP2B	NM_001258386.1	Housekeeping gene		83	83	TGCCCATCCTGTACCAATACCCTCAGCACCATTTATTAGAACCATGGGAACTGTTGAGATTATTGAGCTTCATCATGACCAGAAG	CGAAAGCCATGACCTCCGATCACTCCGTCTGACATTGTTCACAATTTCCCTAGCATCATAGTTGGGTAGCTTACA
Tyrosine 3-monooxygenase/tryptophan 5-monooxygenase activation	YWHAZ	NM_001315726.1	Housekeeping gene		84	84	TCAAAAGCTTCCTGGTATGCTTGCTGTGACTGATCCACAATCCCTTTCTTCAAAGACGCCTATCTTCCAGTTTGATCGGGAAACT	CGAAAGCCATGACCTCCGATCACTCCCAGACCCAATCTGATAGGATGTGTTGGTTGCATTTCCTTTTTGCTGATT
Acetoacetyl-CoA synthetase	AACS	XM_021072487.1	Outdoor_LPvsHP RNA-seq		86	83	CAAAAGTGACACTACAGACGCATGTAGCTGAGGGATGTGCCAGCCAGCCCCGAACCTAACTCCTCGCTACATTCCTATTGTTTTC	CGAAAGCCATGACCTCCGATCACTCCGCCACAAACCCTGAAGGGCCTTAGGTGTCTAAGTAATTTCCTGAGCGTA
Acetyl-CoA carboxylase alpha	ACACA	NM_001114269.1	Lipogenesis; Outdoor_LPvsHP RNA-seq		81	80	TATGAGCAGAAAGGACTTGACCCCTCTCCAAGGAGTGAAGGAAGTTGGAGCCAATTTGGTTTTACTCCCCTCGATTATGCGGAGT	CGAAAGCCATGACCTCCGATCACTCATACTTGACTCCCCCATAGATAAGTTCAACGTCTACTGTGTTCAGAAGTG
ATP citrate lyase	ACLY	NM_001257276.1	Lipogenesis; Outdoor_LPvsHP RNA-seq		84	85	CCTGGAGTGTCCTGGTAACGTAACACATGGTCCATAAACGTGGAGCCGGGCTTTCGGGTTATATCTATCATTTACTTGACACCCT	CGAAAGCCATGACCTCCGATCACTCTATATTCCTCGGTGCCCCCTATCTCCCCAAGAACTACAATCATCTTGACT
Acyl-CoA synthetase medium chain family member 5	ACSM5	XM_005662101.3	Outdoor_LPvsHP RNA-seq	expression detected in 8.3% of samples for the outdoor comparison	89	82	GAAGGGCCGGGCAGGTCTGACGCGGATAGCAATATTCCCCTCTTCTCCAACAGCCACTTTTTTTCCAAATTTTGCAAGAGCC	CGAAAGCCATGACCTCCGATCACTCTCCGATGCCGCTGTCTTCTCAGGATTGTCCAAGTAGCAACGGAAGAAACA
ADAM metallopeptidase domain 7	ADAM7	XM_021074374.1	Indoor_LPvsHP RNA-seq	expression detected in 33.3% of samples for the outdoor comparison	85	83	AAAGTACAGGTACATGGGTAGTCATCATGCTTCATCCCAAGACTGTGCCCCACCGTGTGGACGGCAACTCAGAGATAACGCATAT	CGAAAGCCATGACCTCCGATCACTCTGAATTTTAGTGCAGGAATGCTTCCACCACTATCCATCACACACTTTCCC
ATPase H+ transporting V0 subunit D2	ATP6V0D2	XM_003125581.4	Indoor_LPvsHP RNA-seq	expression not detected	81	84	CTACAGCCTCAAACAAAGGCTTGTATACCCCATAATGATCTGCTACCCTCCCTGGAGTTTATGTATTGCCAACGAGTTTGTCTTT	CGAAAGCCATGACCTCCGATCACTCCTCACGCTCATAAAACACATCTTCCAATGTCTTTCCCCCACTGCCATCAC
CCAAT enhancer binding protein alpha	CEBPA	XM_003127015.3	Adipogenesis		82	78	TGTGCTTCGTGTTTGTATGGCAATGCTGGCGACATACAGTACAGACAAGACAGATAAGGTTGTTATTGTGGAGGATGTTACTACA	CGAAAGCCATGACCTCCGATCACTCAAATATTTGGAAAGCTTCTCATAACTTCGGTCCCTCTGGGATGGACTGAT
C-Type lectin domain containing 7A	CLEC7A	NM_001145866.1	Indoor_LPvsHP RNA-seq	expression not detected	78	79	ATGATGTGCTAAATAGATAACAGCTATTCTCATGTGTGATCCAGTTAGGGCTTCCTTCCTGTGTTCCAGCTACAAACTTAGAAAC	CGAAAGCCATGACCTCCGATCACTCATAAGAACCCAGTTGAGAGCATTGTCTTTTACTTCTATTCCAGGAATCTA
Colony stimulating factor 3 receptor	CSF3R	XM_021095950.1	Indoor_LPvsHP RNA-seq		85	89	CTGAAGGCAATTGGAAGGTGCAGTTTAGCTCCGTGGTGTTGCAGAGGATGCATAAAATTGGTTTTGCCTTTCAGCAATTCAACTT	CGAAAGCCATGACCTCCGATCACTCCGGCTGCGTTATAGGCCACAAGGACCACCTCCCGGGCTT
Ethylmalonyl-CoA decarboxylase 1	ECHDC1	XM_003121214.6	Outdoor_LPvsHP RNA-seq		84	80	TTCCCCTCTGTCCAATTTTCCAACTCAATCACTTTTTCCAGAAGCTGCAGCTGGTCAAGACTTGCATGAGGACCCGCAAATTCCT	CGAAAGCCATGACCTCCGATCACTCGATCAGATCCTGAGGAGAAAGTATTTTTTGCCCCACAGACAATGACACCT
ELOVL fatty acid elongase 6	ELOVL6	XM_021100705.1	Lipogenesis		83	82	GGGCACTTTAAGCACCTCTACATCACTCGGAGAGCAACTGTAGATGATGCCTTTCGTTGGGACGCTTGAAGCGCAAGTAGAAAAC	CGAAAGCCATGACCTCCGATCACTCTTCCACCGAAATTCAGCACGAAGTGTGAGTATCTCCACTTGACCAGCAGA
Fatty acid binding Protein 7	FABP7	NM_001025229.1	Fatty acid transport	expression detected in 37.5% of samples for the indoor comparison	85	84	CAGACTTACAGTTTCTGTCATCTGCTGTGGTTTCATCAAATTCTTCTCCCCCAGCAGACCTGCAATATCAAAGTTATAAGCGCGT	CGAAAGCCATGACCTCCGATCACTCGCCATCCCACTTCTGTACATGAACAAGTTTGTCTCCATCCAGGCTAACAA
Fatty acid synthase	FASN	NM_001099930.1	Lipogenesis; Outdoor_LPvsHP RNA-seq		86	86	TCGAATTTGCCGATTTCCAGGAAGCGGCCGTGCTGGGCCAGACACCCTGCCAATGCACTCGATCTTGTCATTTTTTTGCG	CGAAAGCCATGACCTCCGATCACTCTTCTTCAGGAAGACGGCCATGCCCAGGGCGTGGTTGTTGGAAAGG
Glucose-6-phosphate dehydrogenase	G6PD	XM_003360515.5	Lipogenesis		89	86	CCACGGCCCTCGGTGCCAAAGGGCTCCTTGAAGGTGAGGATGACGCAGGCAAACTGGAGAGAGAAGTGAAGACGATTTAACCCA	CGAAAGCCATGACCTCCGATCACTCGGTGATTCTGCATCACGTCCCGGATGATCCCGAATTCATCGAAGTAGCCC
Heat shock protein family A (Hsp70) member 6	HSPA6	NM_001123127.1	Indoor_LPvsHP RNA-seq	expression detected in 20.8% of samples for the outdoor comparison	89	86	AACATAGGCCTCCAGGGAGTTTTTGGCAGCCACCCGGTCCGATTGCTGCATTCCGCTCAACGCTTGAGGAAGTA	CGAAAGCCATGACCTCCGATCACTCGGAATCTTGTCTCTAAGGCTTTCCTCGTGCAAGGAGCCCTTCACATGGAA
Heat shock protein 70.2	HSP70.2	NM_213766.1	Indoor_LPvsHP RNA-seq		89	93	CATGTTGAAGGCGTACGACTCCAGCGCGTTCTTGGCCGACACCCTCTCGCCTGAGGCTGTTAAAGCTGTAGCAACTCTTCCACGA	CGAAAGCCATGACCTCCGATCACTCTTGCCCTTGAGCCCCTCATCCTCCACGGCGCTCTT
Leptin	LEP	NM_213840.1	Energy homeostasis		83	85	AAACCACGAAGATGAGACAATGACCTCACCCTGTCCAGAGAGCCCCTCACCTAGGACGCAAATCACTTGAAGAAGTGAAAGCGAG	CGAAAGCCATGACCTCCGATCACTCCTGGCAAAACCCCACGACCCCCGTGAAGGAATCATCTCCTTCTCTCATGA
Leptin receptor	LEPR	NM_001024587.1	Energy homeostasis	expression detected in 4.17% of samples for the outdoor comparison	84	82	CGCTGCACAATGAGTCATTTTTCATCAGAGGCTTCCAGAGCAGAGTGATACCACGCGATGACGTTCGTCAAGAGTCGCATAATCT	CGAAAGCCATGACCTCCGATCACTCTGACCATGTTCCATGGCGGGAAGTATGATGTTTCACCACATAACTTCTCA
Lipase E, Hormone sensitive type	LIPE	NM_214315.3	Lipolysis		89	90	CCGAAGGGACACAGTGAAGCAGAGGTTCCCGCCTGCGCTGTCTCCATTTGGAATGATGTGTACTGGGAATAAGACGACG	CGAAAGCCATGACCTCCGATCACTCATGCCATCTGGCACCCGCACTCCATAGGCTGCTGC
Lipoprotein lipase	LPL	NM_214286.1	Lipolysis		82	82	CATCTTTACTTGGTAATGGAAGACTTTGTAGGGCATCTGAGCACGAGTCTCACAAGAATCCCTGCTAGCTGAAGGAGGGTCAAAC	CGAAAGCCATGACCTCCGATCACTCTCAAAGGCCTGGTTGGTGTGGGTATCACTCTCAGTCCCAGAAAAACG
Malic enzyme 1	ME1	XM_001924333.5	Lipogenesis		83	78	CTCCTATGAGGGCTGTTGGTTTTATATCTTGAACAATGGCTTCTAGGTTCCTTGACGTAGATTGCTATCAGGTTACGATGACTGC	CGAAAGCCATGACCTCCGATCACTCAGCCATGTCTTTGAGAATTTGTTCTGAAAATGCACCACCAATCGCAGCAA
Matrix metallopeptidase 9	MMP9	NM_001038004.1	Indoor_LPvsHP RNA-seq		86	85	CGCGATGGCATCGAAGATGTCCACATTGCAGATGTCCTCCCCTGGCTTACAGATCGTGTGCTCATGACTTCCACAGACGT	CGAAAGCCATGACCTCCGATCACTCAGTCGCCAGTACTTCCCATCCTTGAAGAAATGTAGGCGATTCCGGATCTC
Monoacylglycerol O-acyltransferase 2	MOGAT2	NM_001167651.1	Outdoor_LPvsHP RNA-seq	expression not detected	89	83	CGAGATCCCCATGATCCTCTGTAGCCGGTCCTGGCACCTTGGAGGAGTTGATAGTGGTAAAACAACATTAGC	CGAAAGCCATGACCTCCGATCACTCAGAAAACCAAAGCTGTGCTGGAAGACGCCCTGGCCGTGGAAGAGCGGGAG
MPV17 mitochondrial inner membrane protein like	MPV17L	XM_021086176.1	Outdoor_LPvsHP RNA-seq		83	82	ACAGCTCTTCATCTGTTACCCTGAAACTCCAAGTTCACCCTTTATCTTTGCCTACGTATATATCCAAGTGGTTATGTCCGACGGC	CGAAAGCCATGACCTCCGATCACTCCATGTTAACTGAGTTATGAACTATTCTATCGGCTTGGTTGGCTCCTGTTC
Macrophage scavenger receptor 1	MSR1	NM_001243874.1	Indoor_LPvsHP RNA-seq		83	80	GTCCTTCAGCCTAAGATCATTCGTGACGTTATTCAACAGTTTCACTTCTCCAGCAAGAAGGAGTATGGAACTTATAGCAAGAGAG	CGAAAGCCATGACCTCCGATCACTCGGAGGACCTTGAACTAAAGTGATATTTTTCAGTGTCTGAGAATGCTCCCA
Phenylalanine hydroxylase	PAH	XM_021092656.1	Indoor_LPvsHP RNA-seq	expression not detected	81	85	CCAAGACCTCAATCCTTTGGGTGTATGGGTCATAACGAACTGAGAAGGGCCACCCCTCCAAACGCATTCTTATTGGCAAATGGAA	CGAAAGCCATGACCTCCGATCACTCAACTTCACCGTTGATGGAGTCAGCCAGAATCTTAAGCTGCTGGGTGTTGT
Phosphoenolpyruvate carboxykinase 1	PCK1	NM_001123158.1	Lipid and carbohydrate metabolism		82	83	GGTTGATGGCCCGTAAATTACCTTGTTGGTCGAATTTCATCCAGGCGATGCCCGAAGCAATACTGTCGTCACTCTGTATGTCCGT	CGAAAGCCATGACCTCCGATCACTCGTTTGTCTTCACAGAGGTTCCGGGAGCAACGCCAAAAAACCCGTTCTCTG
6-phosphofructo-2-kinase/fructose-2,6-biphosphatase 1	PFKFB1	NM_001143721.1	Outdoor_LPvsHP RNA-seq		85	81	GGACCAGATCTTCATAGGACTCTCCCTTGGGATAGCGGTAGCGATATTTACCGGGAATCGGCATTTCGCATTCTTAGGATCTAAA	CGAAAGCCATGACCTCCGATCACTCTAATACATTTTCCTGACGTTCTAGCTCCATTATAACTGGCTCCAGACGCT
Patatin like phospholipase domain containing 2	PNPLA2	NM_001098605.1	Lipolysis		85	89	GTGGTAGACGCCGAGGAAGCCGCAACCCGCGAACGAGATGTTCCACGTCGCCGATCTTCATAACGGACAAACTGAACGGGCCATT	CGAAAGCCATGACCTCCGATCACTCCACTAGGGAGGACGCGTGCTCGCGGAGACAGGAGGCCACGCCGAC
Paraoxonase 1	PON1	NM_001097515.2	Outdoor_LPvsHP RNA-seq		81	80	GTGTCAACAAAATAGTGATCATTGGTGGCATAGAAGTGTTCAGGTCCCACCGCTATGCAGACGAGCTGGCAGAGGAGAGAAATCA	CGAAAGCCATGACCTCCGATCACTCCAGCATATGACCATGCTAGACCCAAATACATCTCCCAGAATGTCAGGTAA
Peroxisome proliferator activated receptor gamma	PPARG	NM_214379.1	Adipogenesis		85	83	CAAGGTTTACAAACCCAGGGATGTTCTTGGCATACTCTGTGATCTCCTGCCATTCGCAACCATGTGAAGTAATGTGAGCGTACTT	CGAAAGCCATGACCTCCGATCACTCAATGATCTCGTGGACGCCATACTTTAGGAGAGTTACTTGGTCATTCAGGT
Stearoyl-CoA desaturase	SCD	NM_213781.1	Lipogenesis		79	82	TCTACTGAGAAGAATGGCTCAAAAGACAAAGATGCCTCTAGTCCAGCCCACACCAGTTAGCGTGGCGTATACCATGTTGTTAACA	CGAAAGCCATGACCTCCGATCACTCCTTGGGTCTGGGAATGTGAACTACAGTGATCTTCCATCAGCTTTTTTT
Solute carrier family 11 member 1	SLC11A1	NM_213821.2	Indoor_LPvsHP RNA-seq		82	85	AAGGAATGCAAAAAAGGCTTCCAGCTTCCGCAGCCCGTAGTTATCTAGGTCCTGAATCAATAGAACAATATCAGTTATGGCGGTG	CGAAAGCCATGACCTCCGATCACTCGGCCTCGCCACCACGTACTCGTATCCGAAGGTGAAGGCCATAATGGCAAT
Solute carrier family 27 member 5	SLC27A5	XM_021097372.1	Indoor_LPvsHP RNA-seq	expression not detected	89	89	GCAGGACCGAGTAGACCACGTCATCAGCCGTGACCCCGCACAGCGGTTGTTAATATGACAGGCCGCTAAAGACGTTCT	CGAAAGCCATGACCTCCGATCACTCTTCCAAGCAGCTGAGGACCCCAAGGACGAGCCCCATTGTGTGGTACAGAG
Sterol regulatory element binding transcription factor 1	SREBF1	NM_214157.1	Adipogenesis		89	89	GAGCCACTGCATGGCAACAGGCACCGAGCCGCTTTGTGCCCGTCTCAGATGAGTGGGTTAATCAATCAAGTATG	CGAAAGCCATGACCTCCGATCACTCCCCAGTCCCCATCCACGAAGAAACGGTGGCCCACAGGGTGGCA
Taste 2 receptor member 40	TAS2R40	XM_013990765.2	Indoor_LPvsHP RNA-seq	expression not detected	84	80	CCGGCATTATCCCCTTCATCGCAGCGATCAAAGGGTGAGTAAAGTTTGCACTGACACATTAGTAACGTCGGCAAGCACTTAGTCG	CGAAAGCCATGACCTCCGATCACTCACTAGAGCAGAAGGAGAACAACGACAGCCTCAAGAGCCAAGGCAACAGCA
Thyroid hormone responsive	THRSP	NM_001244376.1	Outdoor_LPvsHP RNA-seq		88	89	AATCACAGAGTCTGCCTTCCGTCGTGTAGAGTAAGCTTGCCTAGAGTCCGCGTGAACCAGATTATGTATGGACGCGCAATAGATA	CGAAAGCCATGACCTCCGATCACTCTCTTTCTGGTCTTTTCCTCCAGCTAGCAAACTGCTCCATGTCCA
Trehalase	TREH	XM_021062945.1	Carbohydrate metabolism		89	88	GGGAGTCATTGCCCAGTCTGGAGTAGAAGTTGCTCATCAGCTCATACGAAATTTGAGCAAGCAATTGAAGGCTTAGA	CGAAAGCCATGACCTCCGATCACTCCTTCATGGCGGCCATGCGCTGTGCTCGCAAATTTCTGTACTTCTCAGCTT
Triggering receptor expressed on myeloid cells 2	TREM2	NM_001256777.1	Indoor_LPvsHP RNA-seq		90	89	CCAGGGCATCGTCCGTGATGGCCGTGCTCCCGTTGCTATCAGCTAATAGGGTCGGCTCAACAGTGTATCC	CGAAAGCCATGACCTCCGATCACTCCCAGCGTCGTGGGCTTGAAGATTGCGCAGCGTAATGGTGAGTGTGCCGC
Transient receptor potential cation channel subfamily V member 4	TRPV4	NM_001130729.1	Outdoor_LPvsHP RNA-seq	expression not detected	81	84	ACTGGAAGGAGCCATCAATGAAGAGAGAATTCACTCCAGGGCATTTCTTCCTATCAATTCGTGACCCCGATCATCCAGTCCAGAA	CGAAAGCCATGACCTCCGATCACTCGTAGAGGCCCGCGGAGACAATCACCAGCACAGAGTAGATGAAGTAGAGTA
Xanthine dehydrogenase	XDH	NM_001285974.1	Outdoor_LPvsHP RNA-seq	expression not detected	82	85	CAACATTATCTGCTTCCGAAAACCCCTTCTTGAGGTCTCCTTTCTCAATCCTTGAGCTCTAGGCCCAAAACGACCTTAATGGTCA	CGAAAGCCATGACCTCCGATCACTCAGTCTCCAGGTAGAAGTGCTCTTGGCCGCCAATGTACAACTCGCCTGAAA
Nuclear receptor subfamily 4 group A member 3	NR4A3	XM_013993694.2	Outdoor_LPvsHP RNA-seq		92	91	GCTGCACCCGCGAGGGCGCAGGACGAGAGGGGTGTGAGCGCGCGCTAGCCCAGATCCTACGAGATGAGCTACGTAACTA	CGAAAGCCATGACCTCCGATCACTCTGTCAGCGTAGCAAAGTGAACCCGGGAGTGTCGTCCGGCTGCCGCACAGC
Fatty acid binding protein 4	FABP4	NM_001002817.1	Fatty acid transport		85	80	TATCATCTACTATTTTTCTGTTTATGGTGGTTGTCTTTCCATCCCACTTCCAAATGCACTCTATATGGAGGGAGAGTAGCTGGAT	CGAAAGCCATGACCTCCGATCACTCATAAATTCTGGTAGCCGTGACACCTTTCATGATACATTCCACCACCAACT
