# Supplementary material for: The Effect of Reduced Dietary Protein on Adipose Tissue in Local Krškopolje Pigs
Source: Int J Mol Sci. 2025 May 7;26(9):4440. doi: 10.3390/ijms26094440 (PMC12072434; doi:10.3390/ijms26094440)
Supplement: Supplementary file 1 [file ijms-26-04440-s001.zip › Supplementary_file_S1_General_RNA_seq_mapping_stat.xls]

## Sheet: summary_mapping_stats
Supplementary file S1: General RNA-sequencing mapping statistics
Sample ID	Rearing system	Diet	Total Reads	Total Mapped Reads	% Total Mapped Reads	Unique Mapped Reads	% Unique Mapped Reads
FAT1	Outdoor	Control high protein	123797830	122076971	98.6099	117862226	95.2054
FAT2	Outdoor	Control high protein	87422871	85983416	98.3535	83066585	95.017
FAT3	Outdoor	Control high protein	107440747	105755421	98.4314	102248848	95.1677
FAT4	Outdoor	Control high protein	84498807	83213333	98.4787	80511746	95.2815
FAT5	Outdoor	Control high protein	98460836	96948751	98.4643	93987649	95.4569
FAT6	Outdoor	Control high protein	79638451	78372223	98.41	76052929	95.4978
FAT7	Outdoor	Low protein	85374916	83991554	98.3797	81193684	95.1025
FAT8	Outdoor	Low protein	84268257	82978226	98.4691	80228019	95.2055
FAT9	Outdoor	Low protein	68970281	67911931	98.4655	65293087	94.6684
FAT10	Outdoor	Low protein	77814757	76574702	98.4064	73698703	94.7104
FAT11	Outdoor	Low protein	53631271	52806667	98.4625	50815311	94.7494
FAT12	Outdoor	Low protein	44007719	43305451	98.4042	41673407	94.6957
FAT13	Indoor	Low protein	84822314	83415290	98.3412	80515622	94.9227
FAT14	Indoor	Low protein	36616093	36012872	98.3526	34578185	94.4344
FAT15	Indoor	Low protein	52480522	51600082	98.3223	49614462	94.5388
FAT16	Indoor	Low protein	51381207	50530537	98.3444	48551566	94.4928
FAT17	Indoor	Low protein	44687151	43976861	98.4105	41926960	93.8233
FAT18	Indoor	Low protein	40260648	39594824	98.3462	37832952	93.9701
FAT19	Indoor	Control high protein	50043879	49241411	98.3965	47225278	94.3677
FAT20	Indoor	Control high protein	45164340	44403474	98.3153	41939674	92.8602
FAT21	Indoor	Control high protein	53453651	52571782	98.3502	50273682	94.051
FAT22	Indoor	Control high protein	48465007	47650719	98.3198	45437050	93.7523
FAT23	Indoor	Control high protein	53949464	53070229	98.3703	50943217	94.4277
FAT24	Indoor	Control high protein	47011901	46219605	98.3147	43337424	92.1839
