# Supplementary material for: The Effect of Reduced Dietary Protein on Adipose Tissue in Local Krškopolje Pigs
Source: Int J Mol Sci. 2025 May 7;26(9):4440. doi: 10.3390/ijms26094440 (PMC12072434; doi:10.3390/ijms26094440)
Supplement: Supplementary file 1 [file ijms-26-04440-s001.zip › Supplementary_file_S2_Outdoor_LPvsHP.xlsx]

## Sheet: Significant-DEGs
Supplementary file S2: Significant differentially expressed genes of the subcutaneous adipose tissue of Krškopolje pigs reared in the outdoor system receiving low protein compared to control high protein diet
ID	log2FoldChange	pvalue	padj
gene-AACS	1.23884	5.82159e-06	0.00111615
gene-ABCC6	1.07797	0.000286041	0.0110472
gene-ACACA	1.19774	7.35448e-06	0.00128979
gene-ACLY	1.47162	0.00348575	0.0441336
gene-ACSM5	4.88362	4.39573e-06	0.000925788
gene-ACSS2	1.16507	0.0035714	0.0446217
gene-ACTA1	-2.97823	0.00148551	0.0279815
gene-BHLHE23	1.28316	0.00105046	0.0230855
gene-C4H1orf56	-1.00471	0.00265919	0.0384139
gene-CALB2	-1.91296	7.08096e-05	0.00518895
gene-CH25H	-1.05277	6.0737e-06	0.00113741
gene-CILP2	-2.40525	0.00196916	0.032868
gene-COL4A4	-1.07482	0.00127947	0.0257232
gene-ECHDC1	1.22801	0.000387389	0.0131622
gene-EPPK1	1.19963	2.99659e-05	0.00301786
gene-FASN	1.22679	3.16604e-06	0.000761031
gene-GALNT17	1.22346	4.04832e-07	0.000203745
gene-GCNT3	-1.16322	0.000872665	0.0206681
gene-GRIN2B	1.23038	0.000265872	0.0105987
gene-HEATR9	-1.03875	0.000777222	0.0194693
gene-IL7R	-1.12685	0.000701094	0.0182968
gene-KCNH3	1.0486	0.000804347	0.019747
gene-KLHL31	1.14339	9.84569e-05	0.00624271
gene-KLRF1	-1.12042	0.00341302	0.0437565
gene-LOC100522011	-1.00195	0.000222192	0.00969927
gene-LOC100620825	-1.32293	0.001369	0.0265316
gene-LOC100625049	1.01759	0.000160453	0.00810059
gene-LOC102164024	1.19079	5.1303e-07	0.000226398
gene-LOC102166195	-1.25034	5.25894e-06	0.00104562
gene-LOC102166460	-1.22549	0.00119799	0.0249595
gene-LOC102168180	-1.06129	4.48379e-06	0.000925788
gene-LOC106505982	1.03532	0.00194099	0.0326642
gene-LOC106506809	-1.16785	0.00108567	0.0235961
gene-LOC106507667	-1.03823	0.000124082	0.0070117
gene-LOC106507967	-1.70665	2.00935e-05	0.00243312
gene-LOC110256382	-1.05095	6.88583e-05	0.00508699
gene-LOC110256471	-1.14709	6.36059e-08	6.40233e-05
gene-LOC110257240	-1.24757	0.000650809	0.017675
gene-LOC110257292	-1.31632	0.000146412	0.00778204
gene-LOC110257371	-1.22204	0.00132469	0.0262069
gene-LOC110257732	1.34402	0.00015862	0.00804878
gene-LOC110259875	-1.02428	0.00370559	0.0454175
gene-LOC110259926	1.16825	9.62961e-05	0.0062034
gene-LOC110260039	-1.17347	0.0028974	0.0397391
gene-LSMEM1	-3.21216	1.02165e-05	0.00156702
gene-MOGAT2	1.51307	0.000214522	0.00957065
gene-MPV17L	1.89842	3.73705e-06	0.000848587
gene-NKX6-1	-1.06946	0.000200452	0.00916197
gene-NR4A3	-1.80073	0.00165075	0.0297495
gene-PFKFB1	1.29101	9.8888e-06	0.00153134
gene-PHLDA2	-1.47307	0.000761472	0.0194067
gene-PON1	1.83853	9.23791e-05	0.0060974
gene-PSPH	1.03221	0.000514565	0.0155747
gene-RDH5	1.08038	3.08553e-05	0.00304862
gene-RHBDL3	-1.29694	2.62644e-05	0.00280125
gene-RNF222	-1.2921	0.000935635	0.0216189
gene-RP1L1	1.14815	5.4048e-08	6.21745e-05
gene-SLC32A1	-1.69445	0.00289932	0.0397391
gene-SLCO1A2	-2.24295	5.07086e-06	0.00102083
gene-SPDYC	-1.00087	0.00156677	0.0289161
gene-THRSP	1.29765	4.93406e-07	0.000226398
gene-TRPV4	-1.39699	0.000766448	0.0194067
gene-UNC13A	-1.26118	0.000180433	0.00867424
gene-WWC1	-1.04253	0.000684746	0.0181379
gene-XDH	1.15793	0.000377435	0.0129057
