# Supplementary material for: The Effect of Reduced Dietary Protein on Adipose Tissue in Local Krškopolje Pigs
Source: Int J Mol Sci. 2025 May 7;26(9):4440. doi: 10.3390/ijms26094440 (PMC12072434; doi:10.3390/ijms26094440)
Supplement: Supplementary file 1 [file ijms-26-04440-s001.zip › Supplementary_file_S3_GO_Outdoor_LPvsHP.xlsx]

## Sheet: gene_ontology_BP_OutdoorLPvsHP
Supplementary file S3: Gene ontology enrichment analysis of differentially expressed genes detected in the subcutaneous adipose tissue of Krškopolje pigs receiving low protein compared to control high protein diet (outdoor system)
ONTOLOGY	ID	Description	GeneRatio	BgRatio	RichFactor	FoldEnrichment	zScore	pvalue	p.adjust	qvalue	geneID	Count
BP	GO:0008610	lipid biosynthetic process	9/26	286/7920	0.0314685	9.5858	8.48713	1.67624e-07	8.12977e-05	6.81083e-05	ACACA/ACLY/ACSM5/ACSS2/CH25H/FASN/LOC100625049/MOGAT2/THRSP	9
BP	GO:0044255	cellular lipid metabolic process	9/26	429/7920	0.020979	6.39053	6.58815	5.05139e-06	0.000757241	0.00063439	ACACA/ACLY/ACSM5/ECHDC1/FASN/LOC100625049/MOGAT2/RDH5/THRSP	9
BP	GO:0006637	acyl-CoA metabolic process	4/26	38/7920	0.105263	32.0648	11.0158	6.24529e-06	0.000757241	0.00063439	ACACA/ACLY/ACSM5/ACSS2	4
BP	GO:0035383	thioester metabolic process	4/26	38/7920	0.105263	32.0648	11.0158	6.24529e-06	0.000757241	0.00063439	ACACA/ACLY/ACSM5/ACSS2	4
BP	GO:0035384	thioester biosynthetic process	3/26	15/7920	0.2	60.9231	13.331	1.39239e-05	0.00112551	0.000942915	ACACA/ACLY/ACSS2	3
BP	GO:0071616	acyl-CoA biosynthetic process	3/26	15/7920	0.2	60.9231	13.331	1.39239e-05	0.00112551	0.000942915	ACACA/ACLY/ACSS2	3
BP	GO:0006633	fatty acid biosynthetic process	4/26	59/7920	0.0677966	20.6519	8.6949	3.67477e-05	0.00254609	0.00213302	ACACA/ACLY/ACSM5/FASN	4
BP	GO:0046394	carboxylic acid biosynthetic process	5/26	126/7920	0.0396825	12.0879	7.19993	4.7355e-05	0.0028709	0.00240513	ACACA/ACLY/ACSM5/FASN/PSPH	5
BP	GO:0016053	organic acid biosynthetic process	5/26	130/7920	0.0384615	11.716	7.06981	5.50111e-05	0.00296449	0.00248354	ACACA/ACLY/ACSM5/FASN/PSPH	5
BP	GO:0072330	monocarboxylic acid biosynthetic process	4/26	77/7920	0.0519481	15.8242	7.5015	0.000104972	0.00509114	0.00426518	ACACA/ACLY/ACSM5/FASN	4
BP	GO:0044283	small molecule biosynthetic process	6/26	247/7920	0.0242915	7.39956	5.86394	0.000117909	0.0051987	0.00435528	ACACA/ACLY/ACSM5/FASN/LOC100625049/PSPH	6
BP	GO:0006631	fatty acid metabolic process	5/26	163/7920	0.0306748	9.34403	6.17726	0.000160942	0.00650473	0.00544943	ACACA/ACLY/ACSM5/ECHDC1/FASN	5
