# Supplementary material for: The Effect of Reduced Dietary Protein on Adipose Tissue in Local Krškopolje Pigs
Source: Int J Mol Sci. 2025 May 7;26(9):4440. doi: 10.3390/ijms26094440 (PMC12072434; doi:10.3390/ijms26094440)
Supplement: Supplementary file 1 [file ijms-26-04440-s001.zip › Supplementary_file_S4_KEGG_Outdoor_LPvsHP.xlsx]

## Sheet: KEGG_BP_OutdoorLPvsHP
Supplementary file S4: KEGGs pathway enrichment analysis of differentially expressed genes detected in the subcutaneous adipose tissue of Krškopolje pigs receiving low protein compared to control high protein diet (outdoor system)
category	subcategory	ID	Description	GeneRatio	BgRatio	RichFactor	FoldEnrichment	zScore	pvalue	p.adjust	qvalue	geneID	Count
Metabolism	Carbohydrate metabolism	ssc00640	Propanoate metabolism	3/30	32/9205	0.09375	28.7656	8.99648	0.000145381	0.00596061	0.004744	397324/100153866/100512509	3
